# Supplementary material for: Reproduction of ectoparasitic mites in a coevolved system: Varroa spp.—Eastern honey bees, Apis cerana
Source: Ecol Evol. 2020 Dec 1;10(24):14359–71. doi: 10.1002/ece3.7038 (PMC7771172; doi:10.1002/ece3.7038)
Supplement: Supplementary file 1 — Table S1–S7 [file ECE3-10-14359-s001.xlsx]

## Sheet: Table S1
Table S1 Infestation rates of Apis cerana drone and worker brood with Varroa spp. mites in China and Thailand. The data are shown according to host type, country, region, Varroa species, haplotype, location, number of apiaries, colonies and cells screened. '-" means the data not applicable.
Host type	Country	Region	Varroa species and Haplotype	Locality	Apiaries		Colonies			Cells
					infested	total	infested	total	%infested	infested	total	%infested
Drone	China	North East	V. destructor Japan	Antu	2	2	9	20	45	101	8312	1.2
				Beijing	0	1	0	4	0	0	857	0
		Central East	V. destructor Korea	Tai'an	0	1	0	5	0	0	438	0
				Dazhou	0	1	0	2	0	0	574	0
				Jingmen	1	1	1	8	12.5	1	3177	0
				Ya'an	1	1	1	2	50	1	2103	0
				Chongqing	0	1	0	4	0	0	190	0
				Hangzhou	6	6	33	41	80.5	182	19074	1
				Jinhua	5	5	9	18	50	20	2745	0.7
				Shengzhou	2	2	2	5	40	2	797	0.3
				Nanchang	1	1	1	3	33.3	1	268	0.4
				Wencheng	1	1	2	9	22.2	2	2385	0.1
				Taishun	1	1	2	4	50	4	622	0.6
				Yichun	0	1	0	2	0	0	948	0
				Fuzhou	1	1	5	5	100	28	785	3.6
		South East	V. destructor China	Guiyang	1	1	1	7	100	1	1339	0.1
				Kunming	0	1	0	1	0	0	142	0
				Guangzhou	1	1	4	5	80	17	817	2.1
				Maoming	1	1	1	4	25	1	260	0.4
				Zhanjiang	1	1	2	2	100	8	1906	0.4
	Thailand	North	V. jacobsonii North Thai	Chiang Mai	-	-	6	9	66.7	136	2427	5.6
		Island	V. jacobsonii Samui	Ko Samui	4	4	10	10	100	218	2656	8.2
		South	V. jacobsonii Malay	Phattalung	-	-	10	10	100	247	4951	5
Worker	China	North East	V. destructor Japan	Antu	0	2	0	4	0	0	406	0
				Beijing	0	1	0	4	0	0	229	0
		Central East	V. destructor Korea	Tai'an	1	1	1	4	25	1	808	0.1
				Chongqing	0	1	0	1	0	0	124	0
				Hangzhou	2	2	8	13	61.5	51	8817	0.6
		South East	V. destructor China	Guangzhou	0	1	0	3	0	0	712	0
	Thailand	North	V. jacobsonii North Thai	Chiang Mai	-	-	2	8	25	5	1414	0.4
		Island	V. jacobsonii Samui	Ko Samui	1	2	1	6	16.7	4	1252	0.3
		South	V. jacobsonii Malay	Phattalung	-	-	2	4	50	7	964	0.7

## Sheet: Table S2 
Table S2 Model of typical reproductive patterns reconstructed from the observation of mite families in drone brood of the haplotypes investigated. L= larva, PE = pink eyed pupa, PuE = purple eyed pupa, YT = yellow thorax pupa, GW = grery wing thorax, GT = grey thorax pupa, A = pre-emergence adult, e = egg, p = protonymph, d= deutonymph, M = adult male, D = adult daughter.
a) V. destructor K and C haplotypes
host stage	L			WE	PiE	PuE						YT			GW - GT		A
male	e	p	p	d	d	M	M	M	M	M	M	M	M	M	M	M	M	M	M	M	m
daughter 1			e	p	p	d	d	d	d	d	d	d	d	D	D	D	D	D	D	D	D
daughter 2					e	p	p	p	d	d	d	d	d	d	d	D	D	D	D	D	D
daughter 3							e	p	p	p	d	d	d	d	d	d	d	d	D	D	D
daughter 4									e	p	p	p	p	d	d	d	d	d	d	D	D
daughter 5												e	p	p	p	p	d	d	d	d	D
b) V. destructor J haplotype
host stage	L			WE	PiE	PuE			GW				GT		A
male	e	p	p	p	d	M	M	M	M	M	M	M	M	M	M	M	M	M	M	M	M
daughter 1			e	p	p	d	d	d	d	d	D	D	D	D	D	D	D	D	D	D	D
daughter 2							e	p	p	p	d	d	d	D	D	D	D	D	D	D	D
daughter 3									e	p	p	p	d	d	d	d	d	d	D	D	D
daughter 4												e	p	p	p	d	d	d	d	D	D
daughter 5															e	p	d	d	d	d	D
c) V. jacobsnonii, North Thai, Samui and Malay haplotypes
host stage	L	WE				PiE		PuE				YT				GT					A
male	e	e	p	p	p	d	d	(d)m	M	M	M	M	M	M	M	M	M	M	M	M	M
daughter 1			e	p	p	p	p	d	d	d	D	D	D	D	D	D	D	D	D	D	D
daughter 2					e	p	p	p	d	d	d	d	d	d	d	D	D	D	D	D	D
daughter 3							e	p	p	p	d	d	d	d	d	d	d	d	D	D	D
daughter 4										e	p	p	d	d	d	d	d	d	d	D	D
daughter 5												e	e	p	p	p	d	d	d	d	D

## Sheet: Table S3 
Table S3 Comparison of infestation rates between Varroa species and haplotypes in A. cerana drone and worker brood cells across countries and locations. Species were only compared when no significant differences between haplotypes within species were detected. The statistical tests used for comparisons across haplotypes and between species are given above the sections displaying pairwise comparis…
				A. cerana drone brood						A. cerana worker brood
				% Colonies infested
country				China			Thailand			China			Thailand
	mite species			V. destructor			V. jacobsonii			V. destructor			V. jacobsoni
		across haplotypes		Fisher exact test, χ2 = 23.5, P = 0.000						Fisher exact test, P = 0.097
		region		North East	Central East	South East	North	Island	South
			mite haplotype	Japan	Korea	China	North Thai	Samui	Malay
China	V. destructor	North East	Japan	×	0.261	0.759	0.239	0.001	0.001
		Central East	Korea	1.6	×	0.466	0.498	0.002	0.002
		South East	China	0.1	0.6	×	0.42	0.003	0.003
Thailand	V. jacobsonii	North	North Thai	-	-	-	×	0.087	0.087
		Island	Samui	-	-	-	-	×	1
		South	Malay	-	-	-	-	-	×
				% brood cells infested per colony
country				China			Thailand			China			Thailand
	mite species			V. destructor			V. jacobsonii			V. destructor			V. jacobsoni
		across haplotypes		Pearson χ2 test, χ2 = 1485.9, P = 0.000						Fisher exact test, P = 0.064
		region		North East	Central East	South East	North	Island	South
			mite haplotype	Japan	Korea	China	North Thai	Samui	Malay
China	V. destructor	North East	Japan	×	0	0.005	0	0	0
		Central East	Korea	14.4	×	0.441	0	0	0
		South East	China	8	0.6	×	0	0	0
Thailand	V. jacobsonii	North	North Thai	194.3	532	170.1	×	0	0.263
		Island	Samui	396.2	1124.5	289.7	13.3	×	0
		South	Malay	202.1	642.5	159.7	1.3	13.3	×
				% brood cells infested with more than one foundress mite
country				China			Thailand
	mite species	species		V. destructor			V. jacobsonii
		across haplotypes		Fisher exact test, P = 0.104

## Sheet: Table S4 
Table S4 Comparison of reproduction between Varroa species and haplotypes in A. cerana drone brood cells across countries and locations. Species were only compared when no significant differences between haplotypes within species were detected. The statistical tests used for comparisons across haplotypes and between species are given above the sections displaying pairwise comparisons between hapl…
				A. cerana drone brood
				% fertile foundress
country				China			Thailand
	mite species			V. destructor			V. jacobsonii
		across haplotypes		Fisher exact test, P = 0.034
		region		North East	Central East	South East	North	Island	South
			mite haplotype	Japan	Korea	China	North Thai	Samui	Malay
China	V. destructor	North East	Japan	×	0.372	1	0.09	0.027	0.043
		Central East	Korea	0.8	×	1	0.354	0.058	0.156
		South East	China	-	-	×	1	1	1
Thailand	V. jacobsoni	North	North Thai	-	-	-	×	1	1
		Island	Samui	-	-	-	-	×	1
		South	Malay	-	-	-	-	-	×
				per capita fecundity (all foundresses)
country				China			Thailand
	mite species			V. destructor			V. jacobsonii
		across haplotypes		Kruskall-Wallis test, H = 11.9, P = 0.036
		region		North East	Central East	South East	North	Island	South
			mite haplotype	Japan	Korea	China	North Thai	Samui	Malay
China	V. destructor	North East	Japan	×	0.87	0.069	0.096	0.027	0.011
		Central East	Korea	1052	×	0.078	0.105	0.058	0.01
		South East	China	465	77	×	0.584	1	0.813
Thailand	V. jacobsoni	North	North Thai	93	151	16.5	×	1	0.683
		Island	Samui	429.5	700.5	50	95	×	0.177
		South	Malay	195	316	42	65	194	×
				per capita fecundity (reproductively successful foundresses only)
country				China			Thailand
	mite species			V. destructor			V. jacobsonii
		across haplotypes		Kruskall-Wallis test, H = 13.0, P = 0.023
		region		North East	Central East	South East	North	Island	South
			mite haplotype	Japan	Korea	China	North Thai	Samui	Malay
China	V. destructor	North East	Japan	×	0.106	0.105	0.329	0.027	0.004
		Central East	Korea	217	×	0.371	0.877	0.286	0.116
		South East	China	18.5	22	×	0.322	0.755	1
Thailand	V. jacobsoni	North	North Thai	63	60.5	5.5	×	0.31	0.136
		Island	Samui	97.5	109	17.5	28.5	×	0.607
		South	Malay	74	88	18	22	70	×
				% foundresses with reproductive success
country				China			Thailand
	mite species			V. destructor			V. jacobsonii
		across haplotypes		Fisher exact test test, P = 0.008
		region		North East	Central East	South East	North	Island	South
			mite haplotype	Japan	Korea	-	-	Samui	Malay
China	V. destructor	North East	Japan	×	0	-	-	0.008	0.253
		Central East	Korea	12.7	×	-	-	0.721	0.596
		South East	-	-	-	×	-	-	-
Thailand	V. jacobsoni	North	-	-	-	-	×	-	-
		Island	Samui	7.1	0.1	-	-	×	1
		South	Malay	-	-	-	-	-	×
				per capita number of viable daughters (all foundresses)
country				China			Thailand
	mite species			V. destructor			V. jacobsonii
		across haplotypes		Kruskall-Wallis test, H = 9.5, P = 0.024
		region		North East	Central East	South East	North	Island	South
			mite haplotype	Japan	Korea	China	North Thai	Samui	Malay
China	V. destructor	North East	Japan	×	0.002	-	-	0.128	0.919
		Central East	Korea	240	×	-	-	0.52	0.243
		South East	China	-	-	×	-	-	-
Thailand	V. jacobsoni	North	North Thai	-	-	-	×	-	-
		Island	Samui	139	260.5	-	-	×	0.487
		South	Malay	46.5	50	-	-	25.5	×
			per capita number of viable daughters (reproductively successful foundresses only)
country				China			Thailand
	mite species			V. destructor			V. jacobsonii
		across haplotypes		Kruskall-Wallis test, H = 6.8, P = 0.078

## Sheet: Table S5 
Table S5 Comparison of the number of mites not matching with model of reproduction cycle across countries and locations. The statistical tests used for comparisons across haplotypes and between species are given above the sections displaying pairwise comparisons between haplotypes. Pairwise comparisons were only performed when comparisons across haplotypes yielded significant differences. Tests u…
		% mites not matching with model of reproduction cycle
Country				China			Thailand
	Mite species			V. destructor			V. jacobsonii
		across haplotypes		Fisher exact test, P = 0.016
		region		North East	Central East	South East	North	Island	South
			mite haplotype	Japan	Korea	China	North Thai	Samui	Malay
China	V. destructor	North East	Japan	×	0.33	0.035	0.017	0.571	0.244
		Central East	Korea	0.9	×	0.01	0.0048	0.195	0.069
		South East	China	-	-	×	0.49	0.084	0.168
Thailand	V. jacobsoni	North	North Thai	5.7	8	-	×	0.109	0.2
		Island	Samui	0.3	1.7	-	2.6	×	0.658
		South	Malay	1.4	3.3	-	1.6	0.2	×

## Sheet: Table S6
Table S6 Comparison of infestation rates of worker and drone brood by the Varroa spp. haplotypes studied. Significant differences obtained with the Pearson χ2 test or Fisher exact test are highlighted in bold. "-" means the data not applicable.
Mite species	Haplotype	Infestation level
		Colonies	Cells
V. destructor	Japan	P=0.070	χ2=7.07, P=0.008
	Korea	χ2=0.02, P=0.884	χ2=3.43, P=0.064
	China	P=0.505	P=0.043
V. jacobsonii	North Thai	P=0.153	χ2=69.64, P=0.000
	Samui	P=0.001	χ2=98.80, P=0.000
	Malay	P=0.066	χ2=35.68, P=0.000

## Sheet: Table S7
Table S7 Values and graphical representation of infestation rates, period of measurement treatment status and reproductive parameters found in the literatures.
Authors	Year	Country	host survives	coevolutionary status	honeybee species/origing	mite species and haplotype	Brood infestation (range and/or avergae ± st. dev.)		period of measurement	treatment status	repro success (% fertile foundress)		repro success (fecundity)		repro success (% viable daughters)		repro success (n viable daughters)		multi-infested		notes
							worker	drone			worker	drone	worker	drone	worker	drone	worker	drone	worker	drone
Schulz	1984	Germany	no	none	European A. mellifera	V. destructor Korea					0.79	0.96					1.4
Es’kov and Maslennikova	2004	West Russia	no	none	European A. mellifera	V. destructor Korea	7.0 - 10.0%		spring	untreated	4.0 - 25.0%		2.5 - 4.7		24-86%
Martin	1994	UK	no	none	European A. mellifera	V. destructor Korea	15.0 - 40.0%		May	untreated					0.65		1.45 all?
Corrêa-Marques et al.	2002	Germany	no	none	European A. mellifera	V. destructor Korea	0.039	0.193	June										0.0117	0.095	tested 'Vd japan suriviving' queens probably with invasive Korean lineage
Martin	1995a	UK	no	none	European A. mellifera	V. destructor Korea		6.0 - 51.0%	May-July	untreated		0.69		4.0 fertile, 1.9 all				2.2 all
Ifantidis	1984	Greece	no	none	European A. mellifera	V. destructor Korea			summer		0.813	0.965	3.6 fertile, 2.9 all	3.66 fertile, 3.8 all			0.71	1.7
Ifantidis	1983	Greece	no	none	European A. mellifera	V. destructor Korea	0.3		summer and fall
Laurent and Santas	1987	France	no	none	European A. mellifera	V. destructor Korea			fall		0.87
Fuchs and Langenbach	1989	Germany	no	none	European A. mellifera	V. destructor Korea							2	2.8
Garrido et al.	2003	Germany	no	none	European A. mellifera	V. destructor Korea	0.14	0.37	date not given		0.86	0.84
Martin	1995b	UK	no	none	European A. mellifera	V. destructor Korea	0.281	0.164			0.53		4.4 - 4.7	4.7			1.2 all, 1.1fertile?
Moosbeckhoffer et al.	1988	Austria	no	none	European A. mellifera	V. destructor Korea	42.0±14.0 - 68.0±13.0%		September	treated / untreated	93.0±7.0% (77.0 - 100.0)						1.4 ± 0.4 all		0.474
Harris et al.	2012	USA	no	none	European A. mellifera	V. destructor Korea	5.2 - 17.5%						3.3±0.1 fertile
Spivak and Reuter	2001	USA	no	none	European A. mellifera	V. destructor Korea	32.2±23.0%		September 1997										20.2±19.1%
Spivak and Reuter	2001	USA	no	none	European A. mellifera	V. destructor Korea	30.6±12.0%		February 1998										20.0±9.5%
de Guzman et al.	2008	USA	no	none	European A. mellifera	V. destructor Korea?	~7.5%				0.6374		~3.4				~1.2		~4.5%		all mean value
Alattal et al.	2006	Jordan	no?	none	A. m. syriaca	V. destructor Korea	33±18% (2.0 - 50.0)		all year	8 months after treatment	88.0 - 98.0%		4
Daher-Hjaij and Alburaki	2017	Syria	no	none	A. m. syriaca	V. destructor Korea	0.0146	0.1036
Locke and Fries	2011	Gotland Sweden	yes	none	European A. mellifera	V. destructor Korea	12.0±3.0%				0.78		4.3±0.1		78.0±2.0%
Locke et al.	2012	Avignon France	yes	none	European A. mellifera	V. destructor Korea					0.9		4.1±0.01		90.0±2.0%
Oddie et al.	2017	Norway resistant	yes	none	European A. mellifera	V. destructor Korea											1.2
Oddie et al.	2019	Norway resistant	yes	none	European A. mellifera	V. destructor Korea	~5.0 - 45.0%										~0.6 - 2.0
Alattal et al.	2017	Saudi Arabia	no?	none	A. m. jemenitica	V. destructor Korea					0.875		4				2	no male info
De Mattos et al.	2016	Brazil island	yes	short	European A. mellifera	V. destructor Japan	22.0±11.8%	43.5±14.3%	November	untreated	76.4±13.6%	~70%		2.8±0.6
Locke and Fries	2011	Gotland Sweden	yes	short	European A. mellifera	V. destructor Korea	13.0±3.0%				0.48		3.7±0.1		48.0±2.0%
Locke et al.	2012	Avignon France	yes	short	European A. mellifera	V. destructor Korea					0.59		3.1±0.1		59.0±2.0%
Locke et al.	2014	Gotland Sweden	yes	short	European A. mellifera	V. destructor Korea	~0.05 - 0.35% (adult)		July-October 2009	mite-resistant colonies
Oddie et al.	2017	Norway resistant	yes	short	European A. mellifera	V. destructor Korea											0.9
Oddie et al.	2019	Norway resistant	yes	short	European A. mellifera	V. destructor Korea	~10 - 55%										~0.7 - 0.9
Le Conte et al.	2007	Avignon France	yes	short	European A. mellifera	V. destructor Korea
Rinderer et al.	2001	Primorsky Russia	yes	short	European A. mellifera	V. destructor Korea							1.5±0.3 (control 1.9±0.2) females	2.6 ± 1.2 (control 3.1±1.1) females
de Guzman et al.	2008	Primorsky Russia	yes	short	European A. mellifera	V. destructor Korea	~2.0%				0.5729		~3.0				~0.8		~1.5%		all mean value
Medina et al.	2002	Mexico	yes	short	Africanized A. mellifera	V. destructor Korea	18.1±8.4%		all year		82.7 - 96.0%				40.0 - 60.0%		0.7?
Garrido et al.	2003	Brazil	yes	short	Africanized A. mellifera	V. destructor Korea	0.08	0.33	November - December		0.82	0.77
Mondragón et al.	2005	Mexico	yes	short	Africanized A. mellifera	V. destructor Korea	10.7±7.8%		all year		85.5±15.5% (74 - 92%)		4.1±0.7				0.88±0.42
Calderón et al.	2007	Costa Rica	yes	short	Africanized A. mellifera	V. destructor Korea			January - August		0.765	0.793	2.9±1.4	3.8±1.6	0.138	0.381	0.3±0.6	1.0 ± 1.2
Calderón et al.	2012	Costa Rica	yes	short	Africanized A. mellifera	V. destructor Korea			March - December		0.889	0.931	3.6±1.2	4.3±1.6	0.376	0.648	0.5±0.8 all, 0.6±0.8 successfully reproductive	2.1±1.9 all, 2.3±1.8 successfully reproductive
Corrêa-Marques	2000	Brazil	yes	short	Africanized A. mellifera	V. destructor Korea?	0.061		1994-1995		0.78		4.1		0.4		0.83
Carneiro et al.	2007	Brazil	yes	short	Africanized A. mellifera	V. destructor Korea					86.0±8.0%		2.6±0.6				1.4±0.75 all, 1.7±0.25 fertile
Martin and Kryger	2002	South Africa	yes	short	African A. mellifera	V. destructor Korea					0.87	0.98	4.5±0.7	4.9±1.0	0.51	0.59	0.9	2.2
Strauss et al.	2015	South Africa	yes	short	African A. mellifera	V. destructor Korea	0.07
Strauss et al.	2016	South Africa	yes	short	African A. mellifera	V. destructor Korea	0.076	0.259			0.7	0.48	2.4±1.2	2.0±1.2	0.05	0.27	0.4±0.7	0.1±0.4	0.02	0.166
Nganso et al.	2018	Kenya	yes	short	African A. mellifera	V. destructor Korea					73.0 - 92.0%		2.4 - 2.7		40.0 - 73.0%		0.4 - 0.7
Wang et al.	2020	China	yes	coevolved	A. cerana	V. destructor	0.5% (0 - 0.6%)	0.8% (0 - 3.57%)	drone season		0	92.9% (88.9 - 100.0%)	0	4.4±2.0 (3 - 8)	0	54.8% (41.5-79.2%)	0	1.53 (1.0-2.1)	0-1.9%	3.9-8.2%
Boot et al.	1997	North Vietnam	yes	coevolved	A. cerana	V. destructor	0.11	0.11	drone season		0	1
Woyke	1987a	North Vietnam	yes	coevolved	A. cerana	V. destructor	2.9-8.2%	11.8% (5.6 - 40.0%)	drone season
Sasaki (in Rath et al. 1999)	1989	Japan	yes	coevolved	A. cerana	V. destructor	0.123	-			0.018
Tewarson	1992	India	yes	coevolved	A. cerana	V. destructor?	0-8.0%	avg 5 - 35% (0 - 60.0%)	drone season		0	approx 100%
Rosenkranz et al.	1993	India	yes	coevolved	A. cerana	V. destructor?	0.04	0.2	drone season		0	0.9
Koeniger et al.	1981	Sri Lanka	yes	coevolved	A. cerana	V. destructor	2.7±4% (0-11.5%)	11.2±8.5% (5.0 - 26.0%)	drone season		0	1
Koeniger et al.	1983	Sri Lanka	yes	coevolved	A. cerana	V. destructor	2.1±3.3% (0-7.5%)	-			0
Wang et al.	2020	Thailand	yes	coevolved	A. cerana	V. jacobsonii	0.4% (0.3 - 0.7%)	6.0% (5.0 - 8.2%)	drone season		0.015	98.90% (97.5-100.0%)	0	4.9±1.8 (4 - 7)	0	44.4% (31.8 - 60.0%)	0	1.47 (1.0-2.0)	0	2.9-12.5%
Koeniger et al.	1983	Java	yes	coevolved	A. cerana	V. jacobsonii	1.7±2.9% (0 - 6.7%)	24.9±34.3% (2.0 - 83.3%)	drone season		0	1
Anderson and Sukarsih	1996	Java	yes	coevolved	A. cerana	V. jacobsonii	0.015	0.212	drone season		0	0.193
Anderson and Sukarsih	1996	PNG + Irian Jaya	yes	coevolved	A. cerana	V. jacobsonii	0.051	0.457	drone season		0	0.414
Woyke	1987a	South Vietnam	yes	coevolved	A. cerana	V. jacobsonii?	0.008
Woyke	1987b	South Vietnam	yes	coevolved	A. cerana	V. jacobsonii?	0.049
Boot et al.	1997	South Vietnam	yes	coevolved	A. cerana	V. jacobsonii?	0.08	0.41	drone season		0	0.98
Wang et al.	2019	China	yes	coevolved	A. cerana	V. underwoodi	0.008	0.05 - 1.01%	drone season		0	0.86	0	4.6±1.6 (3 - 6)	0	0.741	0	2.1 ± 1.5	0	5e-05
REFERENCES:
Alattal, Y., AlGhamdi, A., Single, A., Ansari, M. J., & Alkathiri, H. (2017). Fertility and reproductive rate of Varroa mite, Varroa destructor, in native and exotic honeybee, Apis mellifera L., colonies under Saudi Arabia conditions. Saudi Journal of Biological Sciences, 24, 992-995.
Alattal, Y., Rosenkranz, P., & Zebitz, C. P. W. (2006). Reproduction of Varroa destructor in sealed worker bee brood cells of Apis mellifera carnica and Apis mellifera syriaca in Jordan. Mitteilungen der Deutschen Gesellschaft für Allgemeine und Angewandte Entomologie, 15, 315–320.
Anderson, D. L., & Sukarsih. (1996). Changed Varroa jacobsoni reproduction in Apis mellifera colonies in Java. Apidologie, 27, 461-466.
Boot, W. J., Tan, N. Q., Dien, P. C., Van Huan, L., Van Dung, N., & Beetsma, J. (1997). Reproductive success of Varroa jacobsoni in brood of its original host, Apis cerana, in comparison to that of its new host, A. mellifera (Hymenoptera: Apidae). Bulletin of Entomological Research, 87, 119-126.
Calderón, R. A., Urena, S., & Veen, J. W. V. (2012). Reproduction of Varroa destructor and offspring mortality in worker and drone brood cells of Africanized honey bees. Experimental and Applied Acarology, 56(4), 297-307.
Calderón, R. A., Zamora, L. G., Veen, J. W. V., & Quesada, M. V. (2007). A comparison of the reproductive ability of Varroa destructor (Mesostigmata: Varroidae) in worker and drone brood of Africanized honey bees (Apis mellifera). Experimental and Applied Acarology, 43(1), 25-32.
Carneiro, F. E., Torres, R. R., Strapazzon, R., Ramírez, S. A., Guerra Jr, J. C. V., Koling, D. F., & Moretto, G. (2007). Changes in the reproductive ability of the mite Varroa destructor (Anderson & Trueman) in Africanized honey bees (Apis mellifera L.) (Hymenoptera: Apidae) colonies in southern Brazil. Neotropical Entomology, 36, 949-952.
Corrêa-Marques, M. H., de Jong, D., Rosenkranz, P., & Gonçalves, L. S. (2002). Varroa-tolerant Italian honey bees introduced from Brazil were not more efficient in defending themselves against the mite Varroa destructor than Carniolan bees in Germany. Genetics and Molecular Research, 1(2), 153-158.
Corrêa-Marques, M. H., Issa, M. R. C., & de Jong, D. (2000). Classification and quantification of damaged Varroa jacobsoni found in the debris of honey bee colonies as criteria for selection? American Bee Journal, 140(10), 820-824.
Daher-Hjaij, N. Y., & Alburaki, A. K. (2017). Influence of brood type on infestation with varroa mite in colonies of local Syrian honeybees. Arab Journal of Plant Protection, 35(2), 126-129.
de Guzman, L. I., Rinderer, T. E., & Frake, A. M. (2008). Comparative reproduction of Varroa destructor in different types of Russian and Italian honey bee combs. Experimental and Applied Acarology, 44(3), 227-238.
de Mattos, I. M., de Jong, D., & Soares, A. E. E. (2016). Island population of European honey bees in Northeastern Brazil that have survived Varroa infestations for over 30 years. Apidologie, 47, 818-827.
Es'Kov, E. K., & Maslennikova, V. I. (2004). Geographic variation in the seasonal reproductive strategy of the mite Varroa jacobsoni in the honeybee nest. Russian Journal of Ecology, 35(2), 98-102.
Fuchs, S., & Langenbach, K. (1989). Multiple infestation of Apis mellifera L. brood cells and reproduction in Varroa jacobsoni Oud. Apidologie, 20(3), 257-266.
Garrido, C., Rosenkranz, P., Paxton, R. J., & Gonçalves, L. S. (2003). Temporal changes in Varroa destructor fertility and haplotype in Brazil. Apidologie, 34, 535-541.
Garrido, C., Rosenkranz, P., Paxton, R. J., & Gonçalves, L. S. (2003). Temporal changes in Varroa destructor fertility and haplotype in Brazil. Apidologie, 34, 535-541.
Harris, J. W., Danka, R. G., & Villa, J. D. (2012). Changes in infestation, cell cap condition, and reproductive status of Varroa destructor (Mesostigmata: Varroidae) in brood exposed to honey bees with varroa sensitive hygiene. Annals of the Entomological Society of America, 105(3), 512-518.
Ifantidis, M. D. (1983). Ontogenesis of the mite Varroa jacobsoni in worker and drone honeybee brood cells. Journal of Apicultural Research, 22(3), 200-206.
Ifantidis, M. D. (1984). Parameters of the population dynamics of the varroa mite on honeybees. Journal of Apicultural Research, 23, 227-233.
Koeniger, N., Koeniger, G., & Delfinado-Baker, M. (1983). Observations on mites of the Asian honeybee species. Apidologie, 14, 197-204.
Koeniger, N., Koeniger, G., & Wijayagunasekara, N. (1981). Observations on the adaptation of Varroa jacobsoni to its natural host Apis cerana in Sri Lanka. Apidologie, 12, 37-40.
Laurent, J. C., & Santas, L. (1987). Study of the larval development of Varroa jacobsoni. Apidologie, 18, 53-60.
Le Conte, Y., de Vaublanc, G., Crauser, D., Jeanne, F., Rousselle, J. C., & Bécard, J.-M. (2007). Honey bee colonies that have survived Varroa destructor. Apidologie, 38(6), 566-572.
Locke, B., & Fries, I. (2011). Characteristics of honey bee colonies (Apis mellifera) in Sweden surviving Varroa destructor infestation. Apidologie, 42(4), 533-542.
Locke, B., Forsgren, E., & Miranda, J. R. D. (2014). Increased tolerance and resistance to virus infections: a possible factor in the survival of Varroa destructor-resistant honey bees (Apis mellifera). PLoS One, 9(6), e99998.
Locke, B., Le Conte, Y., Crauser, D., & Fries, I. (2012). Host adaptations reduce the reproductive success of Varroa destructor in two distinct European honey bee populations. Ecology and Evolution, 2(6), 1144-1150.
Martin, S. J. (1994). Ontogenesis of the mite Varroa jacobsoni oud. in worker brood of the honeybee Apis mellifera L. under natural conditions. Experimental and Applied Acarology, 18(2), 87-100.
Martin, S. J. (1995a). Reproduction of Varroa jacobsoni in cells of Apis mellifera containing one or more mother mites and the distribution of these cells. Journal of Apicultural Research, 34, 187-196.
Martin, S. J. (1995b). Ontogenesis of the mite Varroa jacobsoni Oud. in drone brood of the honeybee Apis mellifera L. under natural conditions. Experimental and Applied Acarology, 18(4), 87-100.
Martin, S. J., & Kryger, P. (2002). Reproduction of Varroa destructor in South African honey bees: does cell space influence varroa male survivorship? Apidologie, 33(1), 51-61.
Medina, L. M., Martin, S. J., Espinosa-Montano, L., & Ratnieks, F. L. W. (2002). Reproduction of Varroa destructor in worker brood of Africanized honey bees (Apis mellifera). Experimental and Applied Acarology, 27(1-2), 79-88.
Mondragón, L., Spivak, M., & Vandame, R. (2005). A multifactorial study of the resistance of honeybees Apis mellifera to the mite Varroa destructor over one year in Mexico. Apidologie, 36, 345-358.
Moosbeckhoffer, R., Fabsicz, M., & Kohlich, A. (1988). Investigations on the correlation between rate of reproduction of Varroa jacobsoni and infestation rate of honeybee colonies. Apidologie, 19, 181-208.
Nganso, B. T., Fombong, A. T., Yusuf, A. A., Pirk, C. W. W., Stuhl, C., & Torto, B. (2018). Low fertility, fecundity and numbers of mated female offspring explain the lower reproductive success of the parasitic mite Varroa destructor in African honeybees. Parasitology, 145, 1633-1639.
Oddie, M. A. Y., Dahle, B., & Neumann, P. (2017). Norwegian honey bees surviving Varroa destructor mite infestations by means of natural selection. PeerJ, 5, 1-12.
Oddie, M. A. Y., Neumann, P., & Dahle, B. (2019). Cell size and Varroa destructor mite infestations in susceptible and naturally-surviving honeybee (Apis mellifera) colonies. Apidologie, 50, 1-10.
Rinderer, T. E., de Guzman, L. I., Delatte, G. T., Stelzer, J. A., Lancaster, V. A., Kuznetsov, V., Beaman, L., Watts, R., & Harris, J. W. (2001). Resistance to the parasitic mite Varroa destructor in honey bees from far-eastern Russia. Apidologie, 32(4), 381-394.
Rosenkranz, P., Tewarson, N. C., Rachinsky, A., Strambi, A., Strambi, C., & Engels, W. (1993). Juvenile hormone titer and reproduction of Varroa jacobsoni in capped brood stages of Apis cerana indica in comparison to Apis mellifera ligustica. Apidologie, 24, 375-382.
Schulz, A. E. (1984). Reproduktion und Populationsentwicklung der parasitischen Milbe Varroa jacobsoni Oud. in Abhängigkeit von Brutzyklus ihres Wirtes Apis mellifera L. Apidologie, 15, 401-420.
Spivak, M., & Reuter, G. S. (2001). Varroa destructor infestation in untreated honey bee (Hymenoptera: Apidae) colonies selected for hygienic behavior. Journal of Economic Entomology, 94(2), 326-331.
Strauss, U., Dietemann, V., Human, H., Crewe, R. M., & Pirk, C. W. W. (2016). Resistance rather than tolerance explains survival of Savannah honeybees (Apis mellifera scutellata) to infestation by the parasitic mite Varroa destructor. Parasitology, 143(3), 374-387.
Strauss, U., Pirk, C. W. W., Crewe, R. M., Human, H., & Dietemann, V. (2015). Impact of Varroa destructor on honeybee (Apis mellifera scutellata) colony development in South Africa. Experimental and Applied Acarology, 65(1), 89-106.
Tewarson, N. C., Singh, A., & Engels, W. (1992). Reproduction of Varroa jacobsoni in colonies of Apis cerana indica under natural and experimental conditions. Apidologie, 23, 161-171.
Wang, S., Lin, Z., Dietemann, V., Neumann, P., Wu, Y., Hu, F., & Zheng, H. (2019). Ectoparasitic mites Varroa underwoodi (Acarina: Varroidae) in Eastern honeybees but not in Western honeybees. Journal of Economic Entomology, 112, 25-32.
Woyke, J. (1987a). Comparative population dynamics of Tropilaelaps clareae and Varroa jacobsoni mites on honeybees. Journal of Apicultural Research, 26(3), 196-202.
Woyke, J. (1987b). Infestation of honeybee (Apis mellifera) colonies by the parasitic mites Varroa jacobsoni and Tropilaelaps clareae in South Vietnam and results of chemical treatment. Journal of Apicultural Research, 26(1), 64-67.
